# Supplementary material for: The Impact of Thermal and Electrical Pretreatments and Antibrowning Solution on the Chlorogenic and Dicaffeoylquinic Acid Extraction Yield from Endive Roots
Source: Molecules. 2025 May 8;30(10):2091. doi: 10.3390/molecules30102091 (PMC12114360; doi:10.3390/molecules30102091)
Supplement: Supplementary file 1 [file molecules-30-02091-s001.zip]

Archive with 1 entries (1 files):
- molecules-3515874-supplementary.pdf
